# Supplementary material for: Integrative Modeling of Urinary Metabolomics and Metal Exposure Reveals Systemic Impacts of Electronic Waste in Exposed Populations
Source: Metabolites. 2025 Jul 5;15(7):456. doi: 10.3390/metabo15070456 (PMC12300153; doi:10.3390/metabo15070456)
Supplement: Supplementary file 1 [file metabolites-15-00456-s001.zip]

Archive with 1 entries (1 files):
- metabolites-3701688-SI.pdf
